# Supplementary material for: Real‐World Treatment Patterns and Outcomes of Zanubrutinib in Chronic Lymphocytic Leukemia and Small Lymphocytic Leukemia (CLL/SLL)
Source: Cancer Med. 2025 Oct 15;14(20):e71300. doi: 10.1002/cam4.71300 (PMC12522175; doi:10.1002/cam4.71300)
Supplement: Supplementary file 1 — Table S1: cam471300‐sup‐0001‐TableS1.xlsx. [file CAM4-14-e71300-s001.xlsx]

## Sheet: Sheet1
Supplemental Table 1. Outcomes of BTKi treatment excluding five patients with <3 months of fill of ibrutinib.
	Ibrutinib†	Zanubrutinib
	Overall (N=185)	Overall	Ibru-Zanu	Zanu Only
		(N=276)	Switchers	(n=91)
			(n=185)
Median treatment duration, mos. (range)	21.1	20.1 (1.8,25.3)	22.8 (1.8,25.3)	6.7 (1.9,24.8)
	(1.6,88.4)
TEAE, n (%)	66 (35.7)	87 (31.5)	55 (29.7)	32 (35.2)
TLAE, n (%)	18 (9.7)	22 (8.0)	14 (7.6)	8 (8.8)
CTCAE grade of TLAE ≥3, n (%)	5 (2.7)	4 (1.4)	3 (1.6)	1 (1.1)
Cardiotoxicity, n (%)
EAIR (95% CI)	0.29 (0.27,0.31)	0.16 (0.14,0.18)	0.17 (0.15,0.19)	0.07 (0.00,0.21)
TEAE	17 (9.2)	6 (2.1)	5 (3.2)	1 (1.1)
